# Supplementary material for: Single-Molecule Detection of Nucleic Acids via Liposome Signal Amplification in Mass Spectrometry
Source: Sensors (Basel). 2022 Feb 10;22(4):1346. doi: 10.3390/s22041346 (PMC8963037; doi:10.3390/s22041346)
Supplement: Supplementary file 1 [file sensors-22-01346-s001.zip]

Archive with 1 entries (1 files):
- sensors-1538068-supplementary.pdf
